# Supplementary material for: Design, Synthesis, and Evaluation of New Mesenchymal–Epithelial Transition Factor (c-Met) Kinase Inhibitors with Dual Chiral Centers
Source: Molecules. 2022 Aug 23;27(17):5359. doi: 10.3390/molecules27175359 (PMC9457593; doi:10.3390/molecules27175359)
Supplement: Supplementary file 1 [file molecules-27-05359-s001.zip]

Archive with 1 entries (1 files):
- molecules-1853129-supplementary.pdf
